# Supplementary material for: Altitudinal Variations in Coniferous Vegetation and Soil Carbon Storage in Kalam Temperate Forest, Pakistan
Source: Plants (Basel). 2025 May 20;14(10):1534. doi: 10.3390/plants14101534 (PMC12115068; doi:10.3390/plants14101534)
Supplement: Supplementary file 1 [file plants-14-01534-s001.zip]

Archive with 1 entries (1 files):
- plants-3536782-supplementary.pdf
